# Supplementary material for: Psychiatric and neurodevelopmental diagnoses in adolescence and adulthood over-indebtedness among Finns born in 1987
Source: Eur J Public Health. 2022 Oct 10;32(6):858–63. doi: 10.1093/eurpub/ckac126 (PMC9713378; doi:10.1093/eurpub/ckac126)
Supplement: ckac126_Supplementary_Data [file ckac126_supplementary_data.zip]

Archive with 2 entries (2 files):
- ejph-2022-02-om-0090-File002.docx
- ejph-2022-02-om-0090-File003.docx
